# Supplementary material for: Fuzzy Logic-Based Decision Support for Dairy Cattle Welfare Integrating Different Benchmarks
Source: Animals (Basel). 2025 Sep 18;15(18):2729. doi: 10.3390/ani15182729 (PMC12466726; doi:10.3390/ani15182729)
Supplement: Supplementary file 1 [file animals-15-02729-s001.zip]

Archive with 2 entries (2 files):
- Table S1 - Benchmark thresholds dataset.xlsx
- Table S2 - Weights dataset.xlsx
