# Supplementary material for: Fuzzy Logic-Based Decision Support for Dairy Cattle Welfare Integrating Different Benchmarks
Source: Animals (Basel). 2025 Sep 18;15(18):2729. doi: 10.3390/ani15182729 (PMC12466726; doi:10.3390/ani15182729)
Supplement: Supplementary file 1 [file animals-15-02729-s001.zip › Table S1 - Benchmark thresholds dataset.xlsx]

## Sheet: Past 
Expert	Category	a_%	b_%	c_%			av. a_%	av. b_%	av. c_%		Metric	Value
Expert_1	Critical	79	85	91		Critical	77.6875	85	92.3125		Cronbach_alpha	0.983
Expert_1	Not acceptable	91	95	99		Not acceptable	92.3125	95	97.6875
Expert_1	Acceptable	99	102.5	106		Acceptable	97.6875	102.5	107.312
Expert_1	Good	106	110	114		Good	107.312	110	112.688
Expert_1	Excellent	114	115.5	117		Excellent	112.688	115	117.375
Expert_2	Critical	78	85	92
Expert_2	Not acceptable	92	95	98
Expert_2	Acceptable	98	102.5	107
Expert_2	Good	107	110	113
Expert_2	Excellent	113	114.5	116
Expert_3	Critical	76.5	85	93.5
Expert_3	Not acceptable	93.5	95	96.5
Expert_3	Acceptable	96.5	102.5	108.5
Expert_3	Good	108.5	110	111.5
Expert_3	Excellent	111.5	114.25	117
Expert_4	Critical	80	85	90
Expert_4	Not acceptable	90	95	100
Expert_4	Acceptable	100	102.5	105
Expert_4	Good	105	110	115
Expert_4	Excellent	115	115.5	116
Expert_5	Critical	76	85	94
Expert_5	Not acceptable	94	95	96
Expert_5	Acceptable	96	102.5	109
Expert_5	Good	109	110	111
Expert_5	Excellent	111	113.5	116
Expert_6	Critical	75.5	85	94.5
Expert_6	Not acceptable	94.5	95	95.5
Expert_6	Acceptable	95.5	102.5	109.5
Expert_6	Good	109.5	110	110.5
Expert_6	Excellent	110.5	113.5	116.5
Expert_7	Critical	77	85	93
Expert_7	Not acceptable	93	95	97
Expert_7	Acceptable	97	102.5	108
Expert_7	Good	108	110	112
Expert_7	Excellent	112	115.25	118.5
Expert_8	Critical	79.5	85	90.5
Expert_8	Not acceptable	90.5	95	99.5
Expert_8	Acceptable	99.5	102.5	105.5
Expert_8	Good	105.5	110	114.5
Expert_8	Excellent	114.5	118.25	122

## Sheet: Best
Expert	Category	a_%	b_%	c_%			átlag a_%	átlag b_%	átlag c_%		Metric	Value
Expert_1	Critical	3.5	20	36.5		Critical	4.12	20	35.87		Cronbach_alpha	0.984
Expert_1	Not acceptable	36.5	40	43.5		Not acceptable	35.87	40	44.12
Expert_1	Acceptable	43.5	50	56.5		Acceptable	44.125	50	55.87
Expert_1	Good	56.5	70	83.5		Good	55.87	70	84.12
Expert_1	Excellent	83.5	90	96.5		Excellent	84.12	90	95.875
Expert_2	Critical	3	20	37
Expert_2	Not acceptable	37	40	43
Expert_2	Acceptable	43	50	57
Expert_2	Good	57	70	83
Expert_2	Excellent	83	90	97
Expert_3	Critical	9	20	31
Expert_3	Not acceptable	31	40	49
Expert_3	Acceptable	49	50	51
Expert_3	Good	51	70	89
Expert_3	Excellent	89	90	91
Expert_4	Critical	5.5	20	34.5
Expert_4	Not acceptable	34.5	40	45.5
Expert_4	Acceptable	45.5	50	54.5
Expert_4	Good	54.5	70	85.5
Expert_4	Excellent	85.5	90	94.5
Expert_5	Critical	1.5	20	38.5
Expert_5	Not acceptable	38.5	40	41.5
Expert_5	Acceptable	41.5	50	58.5
Expert_5	Good	58.5	70	81.5
Expert_5	Excellent	81.5	90	98.5
Expert_6	Critical	2	20	38
Expert_6	Not acceptable	38	40	42
Expert_6	Acceptable	42	50	58
Expert_6	Good	58	70	82
Expert_6	Excellent	82	90	98
Expert_7	Critical	3.5	20	36.5
Expert_7	Not acceptable	36.5	40	43.5
Expert_7	Acceptable	43.5	50	56.5
Expert_7	Good	56.5	70	83.5
Expert_7	Excellent	83.5	90	96.5
Expert_8	Critical	5	20	35
Expert_8	Not acceptable	35	40	45
Expert_8	Acceptable	45	50	55
Expert_8	Good	55	70	85
Expert_8	Excellent	85	90	95

## Sheet: Competitor
Expert	Category	a_%	b_%	c_%			átlag a_%	átlag b_%	átlag c_%		Metric	Value
Expert_1	Critical	-69.5	-50.25	-31		Critical	-64.25	-50	-35.75		Cronbach_alpha	0.989
Expert_1	Not acceptable	-31	-30.75	-30.5		Not acceptable	-35.75	-30	-24.25
Expert_1	Acceptable	-30.5	-11.25	8		Acceptable	-24.25	-10	4.25
Expert_1	Good	8	9.25	10.5		Good	4.25	10	15.75
Expert_1	Excellent	10.5	29.25	48		Excellent	15.75	30	44.25
Expert_2	Critical	-68	-50.5	-33
Expert_2	Not acceptable	-33	-30.5	-28
Expert_2	Acceptable	-28	-11	6
Expert_2	Good	6	9.5	13
Expert_2	Excellent	13	30	47
Expert_3	Critical	-66.5	-50.75	-35
Expert_3	Not acceptable	-35	-30.25	-25.5
Expert_3	Acceptable	-25.5	-10.25	5
Expert_3	Good	5	9.75	14.5
Expert_3	Excellent	14.5	30.25	46
Expert_4	Critical	-65	-50	-35
Expert_4	Not acceptable	-35	-30.5	-26
Expert_4	Acceptable	-26	-9.5	7
Expert_4	Good	7	9.5	12
Expert_4	Excellent	12	30	48
Expert_5	Critical	-63.5	-49.5	-35.5
Expert_5	Not acceptable	-35.5	-29.5	-23.5
Expert_5	Acceptable	-23.5	-10	3.5
Expert_5	Good	3.5	10	16.5
Expert_5	Excellent	16.5	29.5	42.5
Expert_6	Critical	-62	-50.25	-38.5
Expert_6	Not acceptable	-38.5	-29.75	-21
Expert_6	Acceptable	-21	-9.75	1.5
Expert_6	Good	1.5	10.75	20
Expert_6	Excellent	20	30.25	40.5
Expert_7	Critical	-60.5	-49.5	-38.5
Expert_7	Not acceptable	-38.5	-29	-19.5
Expert_7	Acceptable	-19.5	-9.5	0.5
Expert_7	Good	0.5	10	19.5
Expert_7	Excellent	19.5	30.5	41.5
Expert_8	Critical	-59	-49.25	-39.5
Expert_8	Not acceptable	-39.5	-29.75	-20
Expert_8	Acceptable	-20	-8.75	2.5
Expert_8	Good	2.5	11.25	20
Expert_8	Excellent	20	30.25	40.5
