# Supplementary material for: Fuzzy Logic-Based Decision Support for Dairy Cattle Welfare Integrating Different Benchmarks
Source: Animals (Basel). 2025 Sep 18;15(18):2729. doi: 10.3390/ani15182729 (PMC12466726; doi:10.3390/ani15182729)
Supplement: Supplementary file 1 [file animals-15-02729-s001.zip › Table S2 - Weights dataset.xlsx]

## Sheet: Answears
	μ_Competitor	μ_Best	μ_Past	μ_WQ	μ_Competitor,Best	μ_Competitor,Past	μ_Competitor,WQ	μ_Best,Past	μ_Best,WQ	μ_Past,WQ	μ_Competitor,Past,Best	μ_Competitor,Best,WQ	μ_Competitor,Past,WQ	μ_Best,Past,WQ
Expert_1	Slightly important	Moderately important	Moderately important	Important	Slightly important	Important	Important	Moderately important	Moderately important	Slightly important	Important	Extremely important	Important	Slightly important
Expert_2	Slightly important	Moderately important	Important	Important	Important	Moderately important	Extremely important	Important	Important	Moderately important	Important	Extremely important	Extremely important	Moderately important
Expert_3	Moderately important	Moderately important	Slightly important	Important	Moderately important	Moderately important	Important	Moderately important	Extremely important	Moderately important	Extremely important	Extremely important	Extremely important	Moderately important
Expert_4	Moderately important	Moderately important	Moderately important	Moderately important	Moderately important	Moderately important	Moderately important	Moderately important	Important	Moderately important	Important	Extremely important	Extremely important	Moderately important
Expert_5	Slightly important	Important	Moderately important	Important	Moderately important	Moderately important	Important	Moderately important	Important	Moderately important	Important	Extremely important	Extremely important	Moderately important
Expert_6	Slightly important	Moderately important	Slightly important	Important	Moderately important	Important	Important	Moderately important	Extremely important	Moderately important	Important	Important	Extremely important	Moderately important
Expert_7	Slightly important	Moderately important	Moderately important	Moderately important	Important	Slightly important	Important	Moderately important	Important	Moderately important	Moderately important	Important	Extremely important	Moderately important
Expert_8	Not at all important	Slightly important	Moderately important	Extremely important	Moderately important	Moderately important	Important	Moderately important	Important	Moderately important	Important	Important	Important	Important

## Sheet: Coded answears
	μ_Competitor	μ_Best	μ_Past	μ_WQ	μ_Competitor,Best	μ_Competitor,Past	μ_Competitor,WQ	μ_Best,Past	μ_Best,WQ	μ_Past,WQ	μ_Competitor,Past,Best	μ_Competitor,Best,WQ	μ_Competitor,Past,WQ	μ_Best,Past,WQ
Expert_1	2	3	3	4	2	4	4	3	3	2	4	5	4	2
Expert_2	2	3	4	4	4	3	5	4	4	3	4	5	5	3
Expert_3	3	3	2	4	3	3	4	3	5	3	5	5	5	3
Expert_4	3	3	3	3	3	3	3	3	4	3	4	5	5	3
Expert_5	2	4	3	4	3	3	4	3	4	3	4	5	5	3
Expert_6	2	3	2	4	3	4	4	3	5	3	4	4	5	3
Expert_7	2	3	3	3	4	2	4	3	4	3	3	4	5	3
Expert_8	1	2	3	5	3	3	4	3	4	3	4	4	4	4
	Not at all important	1
	Slightly important	2
	Moderatly important	3
	Important	4
	Extremly important	5
	Metric	Value
	Cronbach_alpha	0.421
	Kendall’s W	0.699
